# Supplementary material for: Combination Effects of Integrin-linked Kinase and Abelson Kinase Inhibition on Aberrant Mitosis and Cell Death in Glioblastoma Cells
Source: Biology (Basel). 2023 Jun 25;12(7):906. doi: 10.3390/biology12070906 (PMC10376030; doi:10.3390/biology12070906)
Supplement: Supplementary file 1 [file biology-12-00906-s001.zip]

Archive with 1 entries (1 files):
- biology-2318258-supplementary.pdf
